# Supplementary material for: ENLIST 1: An International Multi-centre Cross-sectional Study of the Clinical Features of Erythema Nodosum Leprosum
Source: PLoS Negl Trop Dis. 2015 Sep 9;9(9):e0004065. doi: 10.1371/journal.pntd.0004065 (PMC4564249; doi:10.1371/journal.pntd.0004065)
Supplement: S1 Database — (XLSX) [file pntd.0004065.s002.xlsx]

## Sheet: ENLIST 1
Centre	Patient identification		Patient demographics				ENL diagnosis, severity and history						Date, MDT, R-J classification, BI and reaction status at leprosy diagnosis							BI, reaction history and other illnesses at ENL diagnosis						Management of earlier ENL																	Current symptoms of ENL
Code	Patient ID	Date of enrolment (dd/mm/yyyy)	Age (years)	Date of birth (dd/mm/yyyy)	Gender (1=Male, 2=Female)	Post-Menopause (Y=1; N=0)	ENL Diagnosis Date (dd/mm/yyyy)	Type of ENL 1=New/Acute, 2=Recurrent, 3=Chronic	Duration of ENL Symptoms (days)	Severity 1=Mild, 2=Moderate, 3-Severe	Number of previous ENL episodes (0=0; 1=1-4; 2=5-9; 3>=10)	Duration of ENL symptoms (weeks)	Date of leprosy diagnosis (dd/mm/yyyy)	MDT Start Date (dd/mm/yyyy)	MDT Completion Date (dd/mm/yyyy)	Ridley Jopling (1=BB,2=BL,3=LL)	Mean BI at lepropsy diagnosis	Max BI at leprosy diagnosis	Reaction status at leprosy diagnosis (None, T1, T2, Neuritis, NFI)	Mean BI at ENL Diagnosis	Max BI at ENL Diagnosis	Any previous T1R or neuritis (Y=1; N=0)	Date onset most recent T1R or neuritis (dd/mm/yyyy)	Specified illness (TB, Diabetes, HIV)	Other illness (Specify)	Prednisolone treatment for most recent ENL (0=No, 1=Yes)	Current Prednisolone dose (mg per day)	Prednisolone ever (0=No, 1=Yes)	Clofazimine treatment for most recent ENL (0=No, 1=Yes)	Current Clofazimine dose (mg per day)	Clofazimine ever (0=No. Y=Yes)	Thalidomide treatment for most recent ENL (0=No, 1=Yes)	Current Thalidomide dose (mg per day)	Thalidomide ever (0=No, 1=Yes)	Pentoxifyline treatment for most recent ENL (0=No, 1=Yes)	Current Pentoxifyline dose (mg per day)	Pentoxifilin ever (0=No. 1=Yes)	Aspirin/NSAID treatment for most recent ENL (0=No, 1=Yes)	Current Aspirin/NSAID dose (mg per day)	Aspiron/NSAID ever (0=No. 1=Yes)	Other Drugs ( If any)	Date started current treatment (dd/mm/yyyy)	Fever (Y=1; N=0)	Skin lesions (Y=1; N=0)	Other localised swelling (not skin) (Y=1; N=0)	Peripheral oedema (Y=1; N=0)	Insomnia (Y=1; N=0)	Anorexia (Y=1; N=0)	Weight loss (Y=1; N=0)
LWM	ENL/LWM/001-1	2012-05-09	50	1962-11-15	1		2012-05-09	3	2	3			2011-02-15	2011-03-29	2012-04-17	3	5.0+	5+	None?	5.0+	5+	0	None	NONE		1	20	1														2012-04-17	1	1		1
LWM	ENL/LWM/002-1	2012-05-15	28	1984-07-04	1		2012-05-15	1	10	3			2011-05-11	2011-06-09	2012-05-15	3	4.7+	5+	NEU	4.0+	5+	1	2012-06-09	NONE																			1	1		1
LWM	ENL/LWM/003-1	2012-05-18	25	1987-05-30	1		2012-05-18	3	10	3			2011-05-09	2011-05-11	2012-02-24	3	5.0+	5+	None?	4.0+	5+	1	2012-04-24	NONE		1	30	1														2012-03-14		1
LWM	ENL/LWM/004-1	2012-05-22	38	1974-02-25	1		2012-05-22	3	4	3			2010-05-13	2010-05-27	2011-05-23	3	5.0+	5+	None?	4.5+	5+	0		NONE																			1	1
LWM	ENL/LWM/005-1	2012-06-05	21	1991-04-06	1		2012-06-05	3	5	3			2010-02-08	2010-05-21	2011-04-28	3	4.83+	5+	NEU	3.2+	5+	1	2011-08-31	NONE		1	10	1														2012-04-24	1	1	1	1
LWM	ENL/LWM/006-1	2012-07-10	38	1974-08-15	1		2012-07-10	1	14	3			2011-07-28	2011-09-26	NOT YET DUE	3	5.0+	5+	None?	5.0+	5+	0		NONE																				1
LWM	ENL/LWM/007-1	2012-07-26	29	1983-03-10	1		2012-07-26	1	4	3			2011-02-16	2011-03-29	2012-03-01	3	4.83+	5+	None?	4.4+	5+	0		NONE		0																		1		1
LWM	ENL/LWM/008-1	2012-07-27	32	1980-05-11	1		2012-07-27	3	10	3			2010-01-26	2011-01-27	2012-01-13	3	4.33+	5+	None?	4.33+	5+	0		NONE		1	20	1														2012-06-08	1	1
LWM	ENL/LWM/009-1	2012-08-10	26	1986-05-27	1		2012-08-10	1	5	3			2011-05-29	2011-04-14	2012-06-13	3	5.0+	5+	T1	2.7+	4+	0		NONE		0																	1	1
LWM	ENL/LWM/010-1	2012-09-11	22	1990-10-31	1		2012-09-11	3	6	3			2010-10-26	2011-01-27	2012-01-05	3	5.0+	5+	None?	3.33+	4+	1	2012-07-10	NONE		1	15	1														2012-08-21	1	1
LWM	ENL/LWM/011-1	2012-09-06	35	1977-01-27	1		2012-09-06	3	7	3			2010-10-06	2011-03-01	2012-01-24	3	5.0+	5+	T1, NEU	4.8+	5+	1	2012-08-08	NONE		1	35	1														2012-07-30	1	1			1
LWM	ENL/LWM/012-1	2012-10-04	24	1988-09-04	1		2012-10-04	3	4	3			2011-10-26	2011-11-17	2012-11-13	3	4.7+	5+	None?	4.7+	5+	0		NONE		1	15	1														2012-06-20		1					1
LWM	ENL/LWM/013-1	2012-10-23	33	1979-08-19	1		2012-10-23	3	10	3			2011-08-09	2011-09-26	2012-08-29	3	4.5+	5+	T2	4.33+	5+	1	2012-02-15	NONE		1	30	1														2012-05-09	1	1		1	1	1	1
LWM	ENL/LWM/014-1	2012-11-06	21	1991-09-20	2	0	2012-11-06	1	3	3			2011-11-08	2011-11-17	2012-11-06	3	4.8+	5+	None?	4.8+	5+	0		NONE		0																	1	1
LWM	ENL/LWM/015-1	2012-06-11	23	1989-09-29	1		2012-06-11	3	3	3			2010-06-06	2010-07-01	2011-08-05	3	4.33+	5+	None?	4.0+	4+	1	2011-06-03	NONE		1	20	1														2012-01-10	1	1
LWM	ENL/LWM/016-1	2012-11-08	23	1989-06-02	1		2012-11-08	2	5	1	1		2011-04-06	2011-04-14	2012-06-06	3	5.0+	5+	None?	4.5+	5+	0		NONE		1		1																1
LWM	ENL/LWM/017-1	2013-01-25	35	1978-12-18	1		2013-01-25	1	2	3			2011-07-06	2011-07-26	2012-06-27	3	4.83+	5+	NEU	4.3+	5+	1	2012-06-27	NONE																			1	1			1	1
LWM	ENL/LWM/018-1	2013-02-14	25	1988-12-23	1		2013-02-14	1	7	3			2012-01-20	2012-03-22	NOT YET DUE	3	5.0+	5+	None?	5.0+	5+	0		NONE																			1	1			1	1
LWM	ENL/LWM/019-1	2013-02-14	34	1979-10-05	1		2013-02-14	3	4	3			2010-07-27	2010-08-20	2011-09-16	3	5.0+	5+	NEU	4.8+	5+	1	2012-09-12		PSORIASIS	1	10	1														2013-01-30		1			1
LWM	ENL/LWM/020-1	2013-02-06	29	1984-06-27	1		2013-02-06	3	4	3			2011-09-06	2011-09-26	2012-09-21	3	5.0+	5+	T1, NEU	4.3+	5+	1	2011-12-02	NONE		1	20	1														2012-10-22		1
LWM	ENL/LWM/021-1	2013-03-07	21	1992-12-13	1		2013-03-07	1	20	3			2011-08-22	2011-09-26	2012-10-23	3	4.5+	5+	None?	3.7+	5+	0		NONE																				1
PUR	001	2013-01-17	56		1	NA		1	4	2	3			2013-01-17	Cont…	3	4.66	5	ENL					Diabetes	nil	yes	1mg/kg/day	yes	yes	300	yes	0		0	0	0	0	0	0	0			1	0	0	0	0	0	0
PUR	002	2013-01-02	31		1	NA		3	180	3	1			2012-02-21	Cont…	3	4	4	ENL & Neuritis					hypertension	nil	yes	1mg/kg/day	yes	yes	300	yes	1	300	1	0	0	0	0	0	0			1	1	0	1	0	0	0
PUR	003	2013-01-25	42		1	NA		2	30	2	3			2012-04-10	13/5/2013	2	3.66	3	None					Diabetes	nil	yes	1mg/kg/day	yes	yes	300	yes	0		1	0	0	0	0	0	0			0	0	0	1	0	0	0
PUR	004	2013-01-23	24		2	0		3	25	2	2			2013-01-23	Cont…	3	3	3	ENL & Neuritis					NIL	nil	yes	1mg/kg/day	yes	yes	300	yes	0		1	0	0	0	0	0	0			1	0	0	0	0	0	0
PUR	005	2013-01-30	59		2	1		1	60	2	0			2013-01-30	Cont…	3	5	5	ENL					hypertension	nil	yes	1mg/kg/day	yes	yes	300	yes	0		1	0	0	0	0	0	0			1	1	0	1	0	0	0
PUR	006	2013-01-21	35		1	NA		2	60	2	3			2012-02-21	Cont…	3	5	5	ENL					NIL	nil	yes	1mg/kg/day	yes	yes	300	yes	0		1	0	0	0	0	0	0			1	1	0	1	0	0	0
PUR	007		40		2	0		3	300	1	3			2011-10-01	Cont…	3	2	2	ENL					NIL	nil	yes	1mg/kg/day	yes	yes	300	yes	0		0	0	0	0	0	0	0			1	1	0	0	0	0	0
PUR	008		22		2	0		2	300	2	1			2013-01-29	Cont…	3	3	4	ENL & Neuritis					NIL	nil	yes	1mg/kg/day	yes	no	nil	yes	0		0	0	0	0	0	0	0			1	1	0	0	0	0	0
PUR	009	2013-02-11	22		1	NA		3	19	2	3			2012-09-08	Cont…	3	4	4	ENL					NIL	nil	yes	1mg/kg/day	yes	yes	300	yes	0		0	0	0	0	0	0	0			1	1	0	0	0	0	0
PUR	010		12		1	NA		3	30	2	3			1900-01-03	Cont…	3	4	6	ENL					NIL	nil	yes	1mg/kg/day	yes	yes	200	yes	1	200	1	0	0	0	0	0	0			1	1	0	1	0	0	0
PUR	011	2013-02-15	30		1	NA		1	210	2	0			2012-08-25	Cont…	2	5	5	None					NIL	nil	yes	1mg/kg/day	yes	no	nil	yes	0		0	0	0	0	0	0	0			1	1	0	0	0	0	0
PUR	012		23		1	NA		1	9	2	3			2011-10-27	Cont…	1	3.66	4	ENL & Neuritis					NIL	nil	yes	1mg/kg/day	yes	no	nil	yes	0		0	0	0	0	0	0	0			1	0	0	1	0	0	0
PUR	013		14		1	NA		2	240	3	16			2012-08-25	Cont…	2	4	4	ENL					NIL	nil	yes	1mg/kg/day	yes	yes	200	yes	1	300	1	0	0	0	0	0	0			1	0	0	0	0	0	0
PUR	014		24		1	NA		2	15	2	3			2013-02-21	Cont…	2	4.66	4.66	Neuritis					NIL	nil	yes	1mg/kg/day	yes	no	nil	yes	0		1	0	0	0	0	0	0			0	1	0	0	0	0	0
PUR	015		44		1	NA		2	18	2	3			2011-03-16	Cont…	2	3	3	None					NIL	nil	yes	1mg/kg/day	yes	yes	300	yes	0		0	0	0	0	0	0	0			0	0	0	0	0	0	0
PUR	016	2013-03-01	25		2	0		1	60	2	3			2013-03-01	Cont…	3	5	5	ENL					NIL	nil	yes	1mg/kg/day	yes	yes	200	yes	0		0	0	0	0	0	0	0			1	0	0	0	0	0	0
PUR	017		27		1	NA		2	2	3	17			2010-08-04	Cont…	2	4	2.33	None					NIL	nil	yes	1mg/kg/day	yes	yes	300	yes	0		1	0	0	0	0	0	0			0	0	0	0	0	0	0
PUR	018		65		1	NA		1	5	3	12			2013-03-06	Cont…	3	4	4	Neuritis					NIL	nil	yes	1mg/kg/day	yes	yes	300	yes	0		1	0	0	0	0	0	0			1	0	0	0	0	1	0
PUR	019	2013-04-03	17		1	NA		1	7	3	13			2011-12-07	Cont…	2	3	3	Neuritis					NIL	nil	yes	1mg/kg/day	yes	yes	200	yes	1	100	1	0	0	0	0	0	0			1	1	0	0	0	0	0
PUR	020		17		1	NA		2	10	2	3			2011-12-07	18/3/2013	2	3	3	None					NIL	nil	yes	1mg/kg/day	yes	yes	200	yes	1	300	1	0	0	0	0	0	0			1	0	0	0	0	0	0
PUR	021		32		1	NA		1	4	3	14			2013-03-19	Cont…	3	3	3	None					NIL	nil	yes	1mg/kg/day	yes	yes	nil	yes	0		0	0	0	0	0	0	0			1	0	0	0	0	0	0
PUR	022		28		2	0		2	4	3	19			2011-09-14	Cont…	3	2	3	Neuritis					PTB	nil	yes	1mg/kg/day	yes	no	nil	yes	0		1	0	0	0	0	0	0			1	0	1	0	1	0	0
PUR	023	2013-03-11	24		1	NA		2	3	3	18			2012-09-03	Cont…	2	4	4	ENL					NIL	nil	yes	1mg/kg/day	yes	yes	300	yes	0		0	0	0	0	0	0	0			1	0	0	0	0	0	0
PUR	024		39		2	0		3	4	3	15			2011-11-01	Cont…	3	3.66	4	ENL					NIL	nil	yes	1mg/kg/day	yes	yes	300	yes	1	300	1	0	0	0	0	0	0			1	0	0	0	1	0	1
PUR	025	2013-05-18	18		1	NA		1	2	2	3			2013-05-18	Cont…	2	3	3	ENL					NIL	nil	yes	1mg/kg/day	yes	yes	200	yes	0		0	0	0	0	0	0	0			1	1	1	0	1	0	0
PUR	026	2013-05-07	46		2	1		1	4	2	3			2013-05-17	Cont…	2	4.66	4.66	ENL & Neuritis					Diabetes	nil	yes	1mg/kg/day	yes	no	nil	yes	0		0	0	0	0	0	0	0			0	0	0	0	1	0	1
PUR	027		52		1	NA		1	6	2	3			2011-05-04	2013-05-17	3	3	3	None					NIL	nil	yes	1mg/kg/day	yes	yes	300	yes	0	300	1	0	0	0	0	0	0			1	0	0	0	0	0	0
PUR	028		26		1	NA		1	3	2	3			2012-01-13	Cont…	3	4	3.66	None					NIL	nil	yes	1mg/kg/day	yes	yes	300	yes	0		0	0	0	0	0	0	0			1	0	0	0	0	0	0
PUR	029		22		1	NA		1	4	2	3			2011-07-01	Cont…	2	3.66	3	None					NIL	nil	yes	1mg/kg/day	yes	yes	300	yes	0	0	0	0	0	0	0	0	0			1	0	0	0	0	0	1
PUR	030	2013-05-24	19		1	NA		1	15	2	3			2011-11-11	Cont…	2	4.33	4.33	ENL					NIL	nil	yes	1mg/kg/day	yes	yes	200	yes	1	300	1	0	0	0	0	0	0			1	0	0	0	1	0	1
PUR	031		19		2	0		2	4	2	10			2012-04-04	Cont…	2	4	4	ENL & Neuritis					NIL	nil	yes	1mg/kg/day	yes	yes	200	yes	0		0	0	0	0	0	0	0			1	0	0	0	0	0	0
PUR	032	2013-05-29	47		1	NA		1	3	2	3			2013-05-29	Cont…	2	4	4	ENL & Neuritis					hypertension	nil	yes	1mg/kg/day	yes	no	nil	yes	0		0	0	0	0	0	0	0			1	0	0	0	1	0	0
PUR	033	2013-05-30	18		2	0		1	8	2	3			30/5/2013	Cont…	3	3	3	ENL & Neuritis					NIL	nil	yes	1mg/kg/day	yes	yes	200	yes	0		1	0	0	0	0	0	0			1	0	0	0	0	0	0
PUR	034	2013-06-03	35		1	NA		1	6	2	3			OUT SIDE	RFT	2	4.33	5	ENL & Neuritis					NIL	nil	yes	1mg/kg/day	yes	yes	300	yes	0	300	1	0	0	0	0	0	0			0	0	0	0	0	0	0
PUR	035		12		1	NA		1	5	2	3			2011-06-29	Cont…	2	3.66	4	None					NIL	nil	yes	1mg/kg/day	yes	yes	200	yes	0		0	0	0	0	0	0	0			1	0	0	0	0	0	0
PUR	036		32		1	NA		1	5	2	3			2013-05-02	Cont…	3	4	4	ENL & Neuritis					NIL	nil	yes	1mg/kg/day	yes	yes	300	yes	0		0	0	0	0	0	0	0			0	0	0	0	1	0	0
PUR	037		42		1	NA		2	4	2	3			2011-06-15	RFT	3	5	5	ENL & Neuritis					DDS SENSITIVE	nil	yes	1mg/kg/day	yes	yes	300	yes	0		1	0	0	0	0	0	0			1	0	0	0	1	0	0
PUR	038		39		1	NA		2	3	2	3			2011-03-04	RFT	3	5.33	6	ENL & Neuritis					NIL	nil	yes	1mg/kg/day	yes	yes	300	yes	0		1	0	0	0	0	0	0			1	0	0	0	1	0	0
PUR	039		22		1	NA		1	4	2	3			2013-03-25	Cont…	2	5	5	ENL & Neuritis					NIL	nil	yes	1mg/kg/day	yes	no	nil	yes	0		0	0	0	0	0	0	0			1	0	0	0	0	0	0
PUR	040		24		1	NA		1	3	2	3			2010-08-10	RFT	3	4	4	Neuritis					NIL	nil	yes	1mg/kg/day	yes	no	nil	yes	0		0	0	0	0	0	0	0			1	0	0	0	0	0	0
PUR	041		32		1	NA		2	7	2	3			2008-06-13	RFT	3	5	5	Neuritis					NIL	nil	yes	1mg/kg/day	yes	no	nil	yes	0		0	0	0	0	0	0	0			1	0	0	0	0	0	0
PUR	042		42		2	0		1	3	2	3			2011-11-18	RFT	3	3	3	ENL & Neuritis					NIL	nil	yes	1mg/kg/day	yes	yes	300	yes	0		0	0	0	0	0	0	0			1	0	0	0	1	0	1
PUR	043		30		2	0		1	6	2	3			2011-05-26	RFT	3	4.33	5	Neuritis					NIL	nil	yes	1mg/kg/day	yes	yes	300	yes	0		0	0	0	0	0	0	0			1	0	0	0	1	0	1
PUR	044		58		1	NA		2	360	2	3			2010-02-12	RFT	3	5.66	5.66	ENL & Neuritis					NIL	nil	yes	1mg/kg/day	yes	no	nil	yes	0		0	0	0	0	0	0	0			1	0	0	0	0	0	0
PUR	045		41		1	NA		2	3	2	3			2011-12-23	Cont…	3	3	3	Neuritis					PTB	nil	yes	1mg/kg/day	yes	yes	300	yes	0		0	0	0	0	0	0	0			1	0	0	0	1	0	1
PUR	046		33		1	NA		2	7	2	3			2012-03-15	RFT	2	3.33	3.33	Neuritis					NIL	nil	yes	1mg/kg/day	yes	yes	300	yes	0		0	0	0	0	0	0	0			1	0	0	0	1	0	0
PUR	047		32		1	NA		2	4	2	3			2011-05-09	RFT	3	3	3	Neuritis					PLANTAR ULCER/ DDS SENSITIVE	nil	yes	1mg/kg/day	yes	yes	300	yes	0		1	0	0	0	0	0	0			1	0	0	0	1	0	0
PUR	048		40		2	0		2	30	2	11			2010-12-10	RFT	3	3	3	Neuritis					NIL	nil	yes	1mg/kg/day	yes	yes	300	yes	0		1	0	0	0	0	0	0			1	0	0	0	1	0	0
PUR	049		26		1	NA		2	10	2	3			2012-02-20	RFT	3	2.66	2.66	Neuritis					NIL	nil	yes	1mg/kg/day	yes	no	nil	yes	0		0	0	0	0	0	0	0			1	0	0	0	0	0	1
PUR	050		25		1	NA		2	7	2	3			2010-11-17	RFT	3	5.66	5.66	Neuritis					NIL	nil	yes	1mg/kg/day	yes	yes	300	yes	0		1	0	0	0	0	0	0			0	0	0	0	1	0	0
PUR	051		30		1	NA		2	5	2	4			2012-10-11	RFT	3	2.66	3	ENL & Neuritis					NIL	nil	yes	1mg/kg/day	yes	yes	300	yes	0		1	0	0	0	0	0	0			1	0	0	0	1	0	0
PUR	052		40		1	NA		2	5	2	2			2013-05-17	RFT	3	3.33	3.33	ENL					NIL	nil	yes	1mg/kg/day	yes	yes	300	yes	0		0	0	0	0	0	0	0			0	0	0	0	0	0	0
PUR	053		31		1	NA		2	3	2	2			2012-05-23	Cont…	2	4	4	ENL & Neuritis					NIL	nil	yes	1mg/kg/day	yes	yes	300	yes	0		0	0	0	0	0	0	0			1	0	0	0	0	0	0
PUR	054		19		2	0		1	8	2	2			2012-05-17	RFT	2	4	4	ENL & Neuritis					NIL	nil	yes	1mg/kg/day	yes	yes	200	yes	0		0	0	0	0	0	0	0			1	0	0	0	1	0	0
PUR	055		35		1	NA		2	30	2	5			2013-07-17	Cont…	2	4	4	ENL & Neuritis					NIL	nil	yes	1mg/kg/day	yes	yes	300	yes	0		0	0	0	0	0	0	0			1	0	0	0	1	0	0
PUR	056		53		2	1		2	10	1	3			2009-11-04	RFT	3	6	6	ENL & Neuritis					NIL	nil	yes	1mg/kg/day	yes	yes	200	yes	0		0	0	0	0	0	0	0			1	0	0	0	0	0	0
PUR	057		49		1	NA		2	8	2	6			2012-08-27	RFT	2	4.33	5	ENL & Neuritis					PLANTAR ULCER	nil	yes	1mg/kg/day	yes	yes	300	yes	0		0	0	0	0	0	0	0			1	0	0	0	1	0	0
PUR	058		20		1	NA		2	5	2	7			2011-02-22	RFT	3	4.33	5	ENL & Neuritis					NIL	nil	yes	1mg/kg/day	yes	yes	50	yes	0		0	0	0	0	0	0	0			1	0	0	0	1	0	0
PUR	059		26		1	NA		2	4	2	8			2012-06-21	Cont…	3	4.66	5	None					NIL	nil	yes	1mg/kg/day	yes	yes	300	yes	0		0	0	0	0	0	0	0			1	0	0	0	1	0	0
PUR	060		27		1	NA		2	5	2	9			2010-04-19	RFT	3	6	6	None					NIL	nil	yes	1mg/kg/day	yes	no	nil	yes	0		0	0	0	0	0	0	0			1	0	0	0	1	0	0
ANA	ENL001	2012-12-13	18		1	NA	2012-12-13	2	11	3	1		2011-11-07	2011-11-07	Ongoing	3	4	4	None	4	4	0	NA	No	No	1	40	1	0	NA	0	0	NA	0	0	NA	0	0	NA	0		2012-12-12	1	1	0	1	1	0	0
ANA	ENL002	2012-12-18	50		1	NA	2012-12-18	3	5	1	1		2011-01-11	2011-01-11	2012-02-10	3	3.5	4	None	2.5	3	0	NA	No	No	1	Prev Centre	1	1	Prev centre	1	0	NA	0	0	NA	0	0	NA	0		2012-12-16	1	1	0	1	1	0	0
ANA	ENL003	2012-12-26	22		1	NA	2012-12-26	2	4	1	1		2010-07-21	2010-07-21	2012-06-09	3	4.25	5	T1	3.5	4	1	2010-09-12	No	No	1	15	1	0	0	1	0	NA	0	0	NA	0	0	NA	0	Azoran 50 mg	2011-03-23	1	1	0	0	0	0	0
ANA	ENL004	2012-12-26	30		2	0	2012-12-26	3	3	3	1		2011-08-26	2011-08-26	Ongoing	3	4	4	Neuritis	3.25	4	1	2011-08-26	No	No	1	35	1	0	0	1	0	NA	0	0	NA	0	0	NA	0		2012-12-26	1	1	0	1	1	1	0
ANA	ENL005	2012-12-26	25		1	NA	2012-12-26	3	8	3	1		2012-03-08	2012-03-21	Ongoing	3	3.75	4	T2	1.5	2	0	NA	No	No	1	5	1	0	NA	0	0	NA	0	0	NA	0	0	NA	0		2012-12-20	1	1	0	0	0	0	0
ANA	ENL006	2013-01-07	28		1	NA	2013-01-07	1	5	3	0		2013-01-07	2013-01-07	Ongoing	3	4	4	T2	4	4	0	NA	No	No	0	NA	0	0	NA	0	0	0	0	0	NA	0	0	NA	0		2013-01-07	1	1	0	0	1	1	1
ANA	ENL007	2013-01-09	56		1	NA	2013-01-09	2	1	1	1		2013-01-09	2012-02-05	Ongoing	3	4	4	T2	4	4	0	NA	No	No	1	40	1	0	NA	0	0	NA	0	0	NA	0	0	NA	0		2013-01-07	1	1	0	0	0	0	0
ANA	ENL008	2013-01-09	30		1	NA	2013-01-09	3	4	3	1		2013-01-09	2010-05-19	19-05-012	3	3.75	4	None	3.6	4	0	NA	No	No	1	40	1	0	0	0	0	NA	0	0	NA	0	0	NA	0		2013-01-07	0	1	0	0	0	0	0
ANA	ENL009	2013-01-09	43		1	NA	2013-01-09	3	5	3	1		2010-11-01	2010-11-01	2012-11-01	3	3.5	4	None	2.25	3	0	NA	No	No	1	20	1	0	NA	1	0	NA	1	0	NA	0	0	NA	0		2013-01-09	0	1	0	1	0	1	1
ANA	ENL010	2013-01-09	52		2	1	2013-01-09	3	8	3	1		2008-07-02	2008-07-02	2010-05-08	3	4.5	5	None	3.5	4	0	NA	No	No	1	25	1	1	300	1	0	NA	1	0	NA	0	0	NA	0		2013-01-09	1	1	0	0	1	0	0
ANA	ENL011	2013-01-10	39		1	NA	2013-01-10	3	5	3	1		2012-05-24	2012-05-24	Ongoing	3	4	4	None	4	4	0	NA	No	No	1	40	1	0	0	0	0	0	0	0	NA	0	0	NA	0		2013-01-10	1	1	0	1	0	0	0
ANA	ENL012	2013-01-16	28		1	NA	2013-01-16	1	40	3	0		2012-09-19	2012-09-09	Ongoing	3	3.75	4	T2	3.75	4	0	NA	No	No	1	40	1	0	0	0	0	0	0	0	NA	0	0	NA	0		2012-09-19	1	1	0	0	0	0	0
ANA	ENL013	2013-01-17	21		1	NA	2013-01-17	1	90	3	0		2012-06-06	2012-06-06	Ongoing	3	4	5	None	4	5	0	NA	No	No	1	60	1	0	0	0	0	0	0	0	NA	0	0	NA	0		2012-12-27	0	1	0	0	0	0	1
ANA	ENL014	2013-01-17	24		1	NA	2013-01-17	3	4	3	1		2013-01-10	2009-06-10	2011-06-10	3	4	4	T2	1.25	2	0	NA	No	No	1	10	1	1	100	1	0	0	1	0	NA	0	0	NA	0		2013-01-17	0	1	0	0	1	0	1
ANA	ENL015	2013-01-20	23		1	NA	2013-01-20	1	7	3	0		2012-05-30	2012-05-30	Ongoing	3	4	4	T1	4	4	1	2012-05-30	No	No	0	0	1	0	NA	0	0	NA	0	0	NA	0	0	NA	0		2013-01-20	1	1	0	0	1	1	0
ANA	ENL016	2013-01-24	23		1	NA	2013-01-24	3	3	3	1		2010-03-30	2010-03-30	2012-03-30	3	3.75	4	None	3.75	4	0	NA	No	No	1	40	1	0	NA	0	0	NA	0	0	NA	0	0	NA	0		2013-01-31	1	1	0	0	1	0	0
ANA	ENL017	2013-01-27	47		1	NA	2013-01-27	3	6	3	1		2012-08-27	2012-08-27	Ongoing	3	4.5	5	None	4.5	5	0	NA	No	No	0	NA	0	0	NA	0	0	NA	0	0	NA	0	0	NA	0		2013-01-27	1	1	0	1	1	1	0
ANA	ENL018	2013-02-01	57		2	1	2013-02-01	3	3	3	1		2011-12-03	2011-12-03	2012-08-03	3	4	4	T2	4	4	0	NA	No	No	1	15	1	1	200	0	0	NA	0	0	NA	0	0	NA	0	Paracetamol	2013-02-01	1	1	1	0	0	0	0
ANA	ENL019	2013-02-01	29		1	NA	2013-02-01	3	7	3	1		2011-06-03	2011-06-03	2012-12-29	3	4	4	T2	4.5	5	1	2011-06-03	No	No	1	50	1	0	0	1	0	0	1	0	NA	0	0	NA	0		2013-01-31	1	1	0	0	0	0	0
ANA	ENL020	2013-02-01	29		1	NA	2013-02-01	3	3	3	1		2010-09-21	2010-09-21	2012-08-16	3	4.25	5	T2	3.75	5	0	NA	No	No	1	15	1	1	NA	1	0	NA	0	0	NA	0	0	NA	0		2013-01-31	0	1	0	0	0	0	0
ANA	ENL021	2013-02-06	18		2	0	2013-02-06	3	4	3	1		2011-06-23	2011-06-23	Ongoing	3	3.25	4	None	3.25	4	0	NA	No	No	1	15	1	0	0	1	0	NA	0	0	NA	0	0	NA	0		2013-02-06	1	1	0	1	1	0	0
ANA	ENL022	2013-02-13	32		1	NA	2013-02-13	3	4	1	1		2008-07-23	2008-07-23	2010-04-17	3	4.5	5	None	0.25	1	0	NA	No	No	1	25	1	0	NA	0	0	NA	0	0	NA	0	0	NA	0	0	2013-02-13	1	1	0	0	1	0	0
ANA	ENL023	2013-02-18	35		1	NA	2013-02-18	3	3	1	1		2010-12-19	2010-12-19	2012-12-25	3	3.75	4	None	2.25	3	0	NA	No	No	1	5	1	0	NA	0	0	NA	0	0	NA	0	0	NA	0		2013-02-18	1	1	0	0	0	0	0
ANA	ENL024	2013-02-28	54		1	NA	2013-02-28	1	7	3	0		15-28-2011	2011-09-15	Ongoing	3	1	1	None	3.5	4	0	NA	No	No	0	NA	0	0	NA	0	0	0	0	0	NA	0	0	NA	0		2013-03-01	1	1	0	0	1	0	0
ANA	ENL025	2013-03-01	60		1	NA	2013-03-01	1	1	1	0		1983-09-21	2011-12-29	Ongoing	3	4.8	5	None	4	4	0	NA	No	No	0	0	0	0	NA	0	0	NA	0	0	NA	0	0	NA	0		2013-03-01	1	1	0	0	1	1	0
ANA	ENL026	2013-03-04	45		2	1	2013-03-04	2	3	3	1		2012-04-02	2012-02-04	Ongoing	3	4.5	5	T2	4	4	0	NA	No	No	1	40	1	0	NA	0	0	NA	0	0	NA	0	0	NA	0		2012-03-04	1	1	0	0	1	0	0
ANA	ENL027	2013-03-05	30		1	NA	05/03/013	2	3	1	3		26/01/2011	28/01/2011	Ongoing	3	3.75	4	None	3.75	4	0	NA	No	No	0	NA	1	0	NA	0	0	NA	0	0	NA	0	0	NA	0		2013-03-05	0	1	0	0	1	0	0
ANA	ENL028	2013-03-12	30		1	NA	2013-12-02	2		1	1		2011-04-28	2011-04-28	Ongoing	3	3.75	4	None	3.75	4	0	NA	No	No	0	0	0	0	NA	0	0	NA	0	0	NA	0	0	NA	0		2013-12-03	0	1	0	0	0	0	0
ANA	ENL029	2013-03-18	50		1	NA	2013-03-18	2	9	1	1		1905-07-03	15-06-09	2011-06-15	3	4	5	None	4	5	0	NA	No	No	0	0	0	0	NA	0	0	NA	0	0	NA	0	0	NA	0		18/03/2013	1	1	0	1	1	1	1
ANA	ENL030	2013-03-17	55		1	NA	2013-03-17	2	7	3	3		1984-09-04	2010-01-10	25/11/2012	3	4.2	5	None	4.2	5	0	NA	No	No	1	20	1	1	50	1	0	NA	0	0	NA	0	0	NA	0		17/02/2012	1	1	Feet	1	1	1	0
ANA	ENL031	2013-03-19	38		2	0	2013-03-19	2	5	1	3		2012-11-21	2012-12-12	Ongoing	3	5	5	T1	5	5	1		No	No	0	NA	1	0	NA	0	0	NA	0	0	NA	0	0	NA	0		2013-03-19	1	1	0	0	1	0	0
ANA	ENL032	2013-03-20	58		1	NA	2013-03-20	3	7	3	1		2011-06-05	2011-06-05	Ongoing	3	5.25	6	T2	4.25	5	0	NA	No	No	1	15	1	0	NA	0	0	NA	0	0	NA	0	0	NA	0		20/03/2013	1	1	0	1	1	1	0
ANA	ENL033	2013-03-28	20		2	0	2013-03-28	2	5	2	1		23/02/2012	15/03/2012	Ongoing	3	4	4	T2	4	4	0	NA	No	No	0	0	1	0	NA	1	0	NA	0	0	NA	0	0	NA	0		28/03/2013	0	1	0	0	0	0	0
ANA	ENL034	2013-04-10	30		1	NA	2013-04-10	3	5	3	1		2010-08-04	2010-08-04	Ongoing	3	3.75	4	T1	3	3	1		No	No	1	20	1	0	NA	0	0	NA	0	0	NA	0	0	NA	0		2013-10-04	1	1	1	0	0	0	1
ANA	ENL035	2013-04-12	46		1	NA	2013-04-12	2	60	2	3		1997AD	2000 AD	Completed	2	3.75	4	T2	3.75	4	0	NA	No	No	1	5	1	0	NA	0	0	NA	0	0	NA	0	0	NA	0		2013-04-12	1	1	0	0	0	0	0
ANA	ENL036	2013-04-18	45		1	NA	2013-04-18	1	60	1	0		15/02/2013	2013-02-15	Ongoing	3	4.25	5	None	4.25	5	0	NA	No	No	1	30	1	0	0	0	0	0	0	0	NA	0	0	NA	0		2013-04-16	1	1	0	0	0	0	1
ANA	ENL037	2013-04-24	34		2	0	2013-04-24	2	7	1	1		13/06/2012	13/06/2013	Ongoing	3	3.5	4	None	3.25	4	0	NA	No	No	1	5	1	1	100	1	0	NA	0	0	NA	0	0	NA	0		2013-04-24	0	1	0	0	0	0	0
ANA	ENL038	2013-04-24	28		2	0	2013-04-25	2	3	1	3		30/4/2008	30/04/2008	Ongoing	2	3.8	4	T2	1.5	3	0	NA	No	No	1	5	1	0	NA	0	0	NA	0	0	NA	0	0	NA	0		2013-04-25	1	1	0	1	0	0	0
ANA	ENL039	2013-05-07	58		1	NA	2013-05-07	3	4	3	3		2011-06-02	2013-06-01	Ongoing	3	4.25	5	T2	4	4	0	NA	No	No	1	50	1	0	NA	0	0	NA	0	0	NA	0	0	NA	0		2013-05-07	1	1	0	1	1	1	0
ANA	ENL040	2013-05-24	45		1	NA	2013-05-24	3	5	3	3		2013-04-24	2013-04-24	Ongoing	3	3.5	4	T2	3.5	4	0	NA	No	No	0	0	0	0	NA	0	0	NA	0	0	NA	0	0	NA	0		2013-05-24	1	1	0	1	1	1	1
ANA	ENL041	2013-06-07	24		1	NA	2013-06-07	3	5	1	2		2013-06-07	2013-06-07	Ongoing	3	4.25	5	T2	4.25	5	0	NA	No	No	0	0	0	0	NA	0	0	NA	0	0	NA	0	0	NA	0		2013-06-07	0	1	0	0	0	1	0
ANA	ENL042	2013-06-07	22		1	NA	2013-06-07	1	5	3	0		2012-05-03	2012-05-03	Ongoing	3	4	4	Neuritis	3.5	4	1		No	No	1	20	1	0	NA	0	0	NA	0	0	NA	0	0	NA	0		2013-06-07	1	1	0	0	1	1	1
ANA	ENL043	2013-07-04	54		1	NA	2013-07-04	2	25	1	3		2013-07-04	2013-07-04	Ongoing	2	3	3	T2	3	3	0	NA	No	No	0	0	0	0	NA	0	0	NA	0	0	NA	0	0	NA	0		2013-07-04	1	1	0	0	1	1	1
ANA	ENL044	2013-07-17	35		2	0	2013-07-17	3	7	3	2		2011-06-28	2011-06-28	2013-07-17	3	3.75	4	T2	2.75	4	0	NA	No	No	1	10	1	0	NA	0	0	NA	0	0	NA	0	0	NA	0	0	2013-07-17	1	1	1	1	0	1	0
ANA	ENL045	2013-07-18	21		1	NA	2013-07-18	2	7	1	1		2012-11-29	2012-11-29	Ongoing	3	3.75	4	T1	3.75	4	1	2012-11-29	No	No	1	30	1	0	NA	0	0	NA	0	0	NA	0	0	NA	0		2013-07-18	1	1	0	0	0	0	0
ANA	ENL046	2013-07-24	27		1	NA	2013-07-24	1	3	3	0		2013-05-08	2013-05-08	Ongoing	3	3.5	4	T1	3.5	4	1	2013-05-08	No	No	0	0	0	0	NA	0	0	NA	0	0	NA	0	0	NA	0		24-072013	1	1	0	1	0	1	0
ANA	ENL047	2013-07-28	18		2	0	2013-07-28	2	8	3	3		2013-02-25	2013-02-25	Ongoing	3	3	3	T2	4	4	0	NA	No	No	0	0	0	0	NA	0	0	NA	0	0	NA	0	0	NA	0		2013-07-28	1	1	0	0	0	1	0
BLP	1	2012-05-17	25	20/10/1987	2	0	2012-05-17	2	7	1	3	1	29/10/2007	29/10/2007	2008-04-11	3	4.8	6	T2	4.8	6	1	2012-10-05	0	0	1	1	20	1	1	300	0	0	1	0	0	0	0	0	0		17/05/12	0	1	0	1	1	0	0
BLP	2	2012-05-22	68	19/12/1942	1		2010-01-12	2	5	1	1	1	31/10/1994	2009-01-09	2010-01-09	2	4.1	4.1	Neuritis	3	4.1	0	0	0	degenarative heart diseases	0	0	0	0	0	0	1	300	0	0	0	0	0	0	0		2010-01-12	0	1	0	1	0	0	1
BLP	3	2012-05-25	52		1		2011-12-30	2	8	3	1	1	2008-12-07	2008-12-08	20/9/2009	2	4.4	5	T2	4.4	5	1	18/5/12	0	AKD	1	40	0	0	0	0	0	0	0	0	0	0	0	0	0		30/12/11	1	1	0	1	1	0	1
BLP	4	2012-05-18	49		2	1	2012-05-18	1	15	3	1	2	27/06/2009	27/06/2009	2010-10-03	2	4	4	T2			0	0	0	0	1	20	1	1	300	0	0	0	0	0	0	0	0	0	0		19/03/2012	1	1	0	0	1	0	0
BLP	5	2012-06-04	53	1959-06-09	1		2012-04-06	2	10	1	3	2	2006-01-03	2006-01-03	2008-01-03	2	1	2	T2			1	21/04/2009	TB	0	1	20	1	1	300	1	0	0	0	0	0	0	0	0	0		2012-04-06	1	0	0	0	1	1	1
BLP	6	2012-06-05	25	24/08/1987	1		2012-05-06	2	2	1	5	1	27/07/2009	21/08/2009	21/05/2011	2	2.1	3	T2			0	0	0	0	1	20	1	1	300	1	0	0	0	0	0	0	0	0	0		2012-05-06	1	1	1	0	0	1	0
BLP	7	2012-06-06	19	17/02/1993	1		2012-06-06	2	10	2	5	2	2010-05-05	31/8/2010	2011-10-10	2	4.7	4.7	T2			1	28/5/2012	0	0	1	40	1	1	300	0	0	0	1	0	0	0	0	0	0		2012-06-06	1	1	0	1	1	1	0
BLP	8	2012-06-07	42	15/07/1979	1		2012-07-06	3	15	1	2	2	19/8/09	19/8/2009	21/7/2010	3	5.2	6	T2			0	0	0	0	1	40	1	1	300	0	1	300	1	0	0	0	0	0	0		2012-07-06	1	1	0	1	0	0	0
BLP	9	2012-04-23	23		1		2012-01-06	3	6	1	2	1	2008-02-01	2008-03-01	2009-05-12	3	2.5	3	T2			0	0	0	0	1	60	1	0	0	0	0	0	1	0	0	0	0	0	0		2012-01-06	1	0	0	0	0	0	0
BLP	10	2012-10-20	43		1		27/09/2012	2	7	1	3	1	15/3/2008	15/3/2008	15/3/2009	3	5.1	6	none			1	2011-11-01	0	0	0	0	1	0	0	0	1	300	1	0	0	0	0	0	0		27/9/12	0	0	0	1	0	0	0
BLP	11	2012-10-22	47	19/03/62	1		2009-08-12	3	7	2	3	1	2008-08-01	2008-08-01	2009-06-01	3	3.8	5	none			0	0	0	0	1	60	1	0	0	0	1	300	0	0	0	0	0	0	0		2009-08-12	1	0	0	0	1	0	0
BLP	12	2012-10-22	26	1985-11-12	2	0	22/06/2012	1	2	1	2	1	2009-02-01	2010-04-01	2011-08-01	1	0.4	2	T2			0	0	0	0	1	30	1	1	300	0	0	0	0	0	0	0	0	0	0		2012-06-06	1	1	0	1	0	1	0
BLP	13	2012-10-23	23	1989-07-05	1		23/10/2012	3	14	1	3	2	20/02/2012	20/02/2012	25/02/2013	3	4	5	T2			1	2012-03-04	0	0	1	20	1	1	300	0	0	0	0	0	0	0	0	0	0		23/10/2012	1	0	0	0	0	0	0
BLP	14	2012-11-16	42		2	0	2012-06-22	2	15	2	3	2	2010-04-02	2010-05-03	2011-06-02	3	4.4	5	T2			0	0	0	0	1	40	1	0	0	1	0	0	0	0	0	0	0	0	0		22/06/2012	1	0	0	1	1	1	0
BLP	15	2012-11-16	37		1		16/11/2012	1	10	1	3	2	2011-12-07	2011-12-07	18/06/2012	2	4	4	none			0	0	Diabetes	0	1	40	0	0	0	0	0	0	0	1	800	0	0	0	0		24/11/2012	1	0	0	0	0	0	0
BLP	16	2012-12-05	52	1960-01-06	1		2012-03-12	1	15	2	0	2	2008-05-11	2008-05-11	15/11/2009	3	3.7	4	T2			0	0	0	0	1	40	1	0	0	1	0	0	1	0	0	0	0	0	0		2012-03-12	1	0	0	0	1	0	1
BLP	17	2012-12-06	25		1		25/01/2012	3	7	2	3	1	2010-09-02	2010-10-02	17/02/2011	3	6	6	T2			0	0	0	0	1	20	1	1	300	1	0	0	0	0	0	0	0	0	0		25/01/2012	1	0	0	0	1	0	1
BLP	18	2012-12-12	53	1958-12-08	1		28/05/2012	2	10	3	3	2	16/10/2007	16/10/2007	25/02/2009	3	5.3	6	T2			0	0	Diabetes	0	1	60	1	0	0	1	0	0	1	0	0	0	0	0	0		28/05/2012	1	0	0	0	0	1	0
BLP	19	2012-12-22	32		1		23/12/2012	2	10	2	2	2	25/08/2011	2011-01-09	2012-01-09	3	4	4	T2			1	2012-10-12	Diabetes	0	1	60	1	0	0	1	0	0	1	0	0	0	0	0	0		23/12/2012	1	1	0	1	0	0	0
BLP	20	2012-12-18	60		1		29/12/2012	2	15	1	2	2	25/01/2009	2010-02-01	2010-03-12	2	2.1	3	T2			0	0	0	0	0	0	1	0	0	0	0	0	0	1	1200	0	0	0	0		29/12/2012	1	0	0	1	0	0	0
BLP	21	2013-01-04	25	1988-07-07	1		2013-05-01	2	15	1	3	2	21/01/2011	21/01/2011	26/12/2011	2	3.7	4	none			1	2013-05-01	0	0	1	20	1	1	300	0	0	0	0	0	0	0	0	0	0		2013-05-01	1	0	0	0	0	0	0
BLP	22	2013-01-07	23	16/03/1985	1		2013-08-01	1	30	2	3	5	2011-05-05	2011-05-05	2012-04-02	2	3.6	5	none			0	0	0	0	1	40	0	0	0	0	0	0	0	0	0	0	0	0	0		2013-08-01	1	0	0	0	1	1	1
BLP	23	2013-01-12	27	/ /1986	1		24/11/2012	3	14	3	3	2	2009-06-01	21/11/2010	23/11/2011	3	4	4	T2			1	16/06/2012	Diabetes	0	0	0	1	0	0	1	0	0	0	1	800	0	0	0	0		24/11/2012	1	0	0	1	0	0	0
BLP	24	2013-01-17	52		1		21/11/2011	2	4	2	3	1	2010-05-12	2010-05-12	25/11/2011	3	4	4	T2			0	0	0	0	1	20	1	1	300	0	0	0	0	0	0	0	0	0	0		25/11/2011	1	0	0	0	0	0	0
BLP	25	2013-02-11	35	1977-05-05	1		2013-12-02	1	20	2	3	3	2013-11-02	18/02/2013		2	4.6	4.6	T2			0	0	0	hypertension	1	40	0	0	0	0	0	0	0	0	0	0	0	0	0		2013-12-02	1	1	0	1	0	1	0
BLP	26	2013-02-18	34	1979-03-10	1		15/02/2013	1	20	2	3	3	2009-05-08	2009-05-08	2010-06-08	3	0.8	2	T2			1	2012-02-06	0	0	0	0	1	0	0	0	0	0	0	1	1200	0	0	0	0		20/02/2013	1	0	0	1	0	0	0
BLP	27	2013-02-27	36		1		2012-06-09	3	30	2	3	4	2011-06-01	2011-06-01	2012-06-01	2	4	5	T2			0	0	0	hypertension	1	80	1	0	0	0	0	0	0	0	0	0	0	0	0		2012-06-08	0	0	0	0	0	0	0
BLP	28	2013-02-28	32		1		28/02/2013	3	14	3	3	2	23/11/2010	2011-10-01	2012-06-01	3	5.1	6	none			1	2011-01-02	0	0	1	60	1	0	0	0	0	0	1	0	0	0	0	0	0		28/02/2013	1	0	0	1	0	0	0
BLP	29	2013-03-07	28		1		2013-07-03	1	15	2	3	2	2013-04-03	2013-04-03		3	3.1	4	T2			0	0	TB	0	0	0	0	0	0	0	0	0	0	0	0	0	1	100	0		18/03/2013	1	1	0	1	0	1	0
BLP	30	2013-03-11	25		1		2013-03-01	2	10	2	3	2	25/10/2012	25/10/2012		3	4.3	5	T2			0	0	0	0	1	20	1	1	300	0	0	0	0	0	0	0	0	0	0		2013-03-01	1	0	0	1	0	0	0
BLP	31	2013-03-13	39		1		13/03/2013	2	15	2	3	2	2011-05-09	2011-05-09	2012-09-10	2	3	4	T2			0	0	0	0	1	40	1	0	0	0	0	0	0	0	0	0	0	0	0		13/03/2013	1	1	0	0	0	0	1
BLP	32	2013-03-13	24		1		22/04/1988	1	4	1	2	1	29/08/2012	29/08/2012		2	3	3	T2			0	0	0	0	1	30	1	1	300	0	0	0	0	0	0	0	0	0	0		13/03/2013	1	0	0	0	0	0	0
BLP	33	2013-03-18	24		1		/ /1988	1	45	2	0	7	18/03/2013	2013-05-04		3	4.1	5	T2			0	0	0	0	1	40	0	0	0	0	0	0	0	0	0	0	0	0	0		22/03/2013	1	1	0	0	0	0	0
BLP	34	2013-03-19	32		1		2013-03-06	1	90	1	3	14	2012-12-12	2012-12-12		3	5.7	6	T2			0	0	0	0	1	40	0	0	0	0	0	0	0	0	0	0	0	0	0		2013-03-06	1	1	0	1	0	0	0
BLP	35	2013-03-20	42		1		1970-05-01	2	15	2	2	2	2011-03-02	2010-01-12	28/12/2011	3	4	5	T2			1	14/03/2013	0	0	1	40	1	1	300	0	0	0	0	0	0	0	0	0	0		2013-12-03	0	1	0	1	1	0	0
BLP	36	2013-03-20	22		2	0	17/03/2013	1	60	2	1	8	21/09/2012	2013-04-04		3	4.5	6	T2			0	0	0	0	1	40	1	0	0	0	0	0	0	0	0	0	0	0	0		18/3/2013	1	0	1	1	0	0	0
BLP	37	2013-03-22	32		1		14/11/1980	1	4	2	3	1	2010-11-10	2010-11-10	2011-10-10	2	4.3	5	T2			0	0	Diabetes	0	1	40	1	0	0	0	0	0	0	1	1200	0	0	0	0		2013-11-03	1	1	0	0	1	0	0
BLP	38	2013-04-01	33	1980-03-05	1		2013-01-04	2	25	1	3	4	2011-01-04	2011-11-05	21/5/2012	2	4.2	5	T2			0	0	0	0	1	40	1	0	0	0	0	0	0	0	0	0	0	0	0		2013-01-04	1	1	0	1	0	0	0
BLP	39	2013-02-18	29	1984-12-12	1		2013-04-03	1	6	2	2	1	18/02/2013	18/02/2013		3	4.7	5	T2			0	0	0	COAD	1	40	1	0	0	0	0	0	0	0	0	0	0	0	0		2013-04-03	1	1	0	1	0	0	1
BLP	40	2013-04-06	50	/ /1963	1		21/02/2013	1	10	2	1	2	2012-02-07	2012-02-07	2013-02-07	2	3.5	4	T2			0	0	0	0	1	40	1	1	300	1	0	0	0	0	0	0	0	0	0		21/02/2013	0	1	0	1	1	1	1
BLP	41	2013-04-15	35	1980-03-05	1		15/04/2013	1	20	2	1	3	2011-02-02	2011-11-02	2012-01-09	3	4.8	6	T2			1	2013-12-04	0	jaundice	0	0	1	0	0	0	0	0	0	0	0	0	1	100	0		15/04/2013	0	1	1	1	1	0	0
BLP	42	2013-04-03	65		1		2013-03-04	1	10	2	1	2	2013-03-04	18/04/2013		3	4.9	6	T2			1	18/04/2013	0	0	1	60	0	0	0	0	0	0	0	0	0	0	0	0	0		18/04/2013	1	1	1	1	1	1	0
BLP	43	2013-05-02	19	19/07/1990	1		2012-02-01	2	15	1	2	2	2012-02-10	2012-02-10		3	4.5	5	T2			0	0	0	Epilepsy	1	20	1	1	300	0	0	0	0	0	0	0	0	0	0		2012-02-01	1	1	0	0	0	0	0
BLP	44	2013-04-27	45		1		24/04/2013	3	15	2	0	2	1997-04-01	1997-04-01	1997-07-07	3	2.9	4	T2			0	0	0	0	0	0	0	0	0	0	0	0	0	0	0	0	1	100	0		24/04/2013	0	0	0	0	0	0	0
BLP	45	2013-04-25	26	1986-07-02	1		24/04/2013	3	30	1	3	4	25/04/2013	25/04/2013		3	4	4	T2			0	0	0	0	1	40	0	0	0	0	0	0	0	0	0	0	0	0	0		25/04/2013	1	0	0	0	0	0	1
BLP	46	2013-04-22	21	1992-07-05	1		2013-08-06	1	2	1	0	1	2012-01-05	2012-01-05		3	4.6	6	none			0	0	0	0	1	40	0	0	0	0	0	0	0	0	0	0	0	0	0		2013-03-06	1	1	0	0	0	0	0
BLP	47	2013-05-03	27		2	0	2013-03-05	2	5	3	0	1	24/12/2011	24/12/2011	24/12/2012	2	2.4	4	none			1	24/12/2012	0	0	1	60	0	0	0	0	0	0	0	0	0	0	0	0	0		2013-07-05	1	0	1	1	0	0	0
BLP	48	2013-05-09	54	1959-01-10	1		2013-09-05	1	5	2	3	1	2010-09-07	2010-09-07	2011-11-07	3	4	4	none			1	2012-02-02	diabetes mellitus	0	1	20	1	1	300	0	0	0	0	0	0	0	0	0	0		2013-09-05	1	0	0	1	0	0	0
BLP	49	2013-05-10	25	30/08/1987	2	0	2012-07-09	2	7	1	3	1	2011-01-04	2011-07-07	2012-02-08	2	4.4	5	none			0	0	0	0	1	20	1	1	300	0	0	0	0	0	0	0	0	0	0		2012-07-09	1	1	0	1	0	1	0
BLP	50	2013-05-28	32	27/07/1980	1		31/05/2013	2	2	3	1	1	2012-05-06	2012-05-06	18/05/2013	2	2.5	4	T2			0	0	0	0	1	60	1	0	0	0	0	0	0	0	0	0	0	0	0		31/05/2013	1	1	0	0	1	1	0
BLP	51	2013-05-27	14		2	0	28/5/2013	3	15	3	3	2	14/03/2012	22/03/2012	25/03/2013	2	3.9	5	0			0	0	Diabetes type I	0	1	40	1	0	0	0	1	300	0	0	0	0	0	0	0		28/05/2013	1	1	1	1	0	0	0
BLP	52	2013-06-18	38	1975-04-07	2	0	18/6/2013	3	10	3	3	2	2010-02-12	2010-09-12	23/12/2011	2	1.2	2	T2			0	0	0	hypertension	0	0	1	0	0	1	0	0	1	0	0	0	1	100	0		18/6/2013	0	1	0	0	0	1	1
BLP	53	2013-06-19	66	1948-05-02	1		19/6/2013	3	5	2	3	1	2010-08-03	23/03/2010	2011-02-05	3	4.4	5	T2			0	0	DM	0	0	0	1	0	0	0	0	0	1	0	0	0	1	100	0		19/6/2013	1	1	0	1	1	1	0
BLP	54	2013-06-21	19		2	0	21/6/2013	2	15	2	1	2	2012-10-04	2013-10-01		2	2	3	T2			0	0	0	0	1	60	1	0	0	0	0	0	1	0	0	0	0	0	0		21/06/2013	1	1	1	0	1	1	1
BLP	55	2013-06-25	26	16/01/1985	2	0	18/01/2012	2	4	1	1	1	1996-05-12	20/08/2011	23/09/2012	3	4.4	4.4	T2			1	2011-02-06	0	0	1	20	1	1	300	0	0	0	0	0	0	0	0	0	0		20/01/2012	0	1	0	0	0	0	0
BLP	56	2013-07-01	42		1		2013-01-07	1	10	2	3	1	2013-01-07	2013-01-07		2	NA	NA	T2			0	0	0	0	0	0	1	0	0	0	0	0	0	0	0	0	1	100	0		2013-01-07	1	1	0	0	1	0	1
BLP	57	2013-07-02	38		2	0	2013-02-07	3	60	2	3	9	2011-06-08	2011-06-08		3	NA	NA	T2			0	0	0	0	0	0	1	0	0	0	0	0	0	0	0	0	1	100	0		2013-02-07	1	1	0	0	1	0	0
BLP	58	2013-07-05	23	17/04/1990	1		2011-04-02	2	14	1	0	2	2013-04-03	2013-04-03		3	3	3	T2			0	0	0	0	0	0	0	0	0	0	0	0	0	0	0	0	1	100	1		2013-04-03	1	1	0	0	0	0	0
BLP	59	2013-07-06	35		2	0	2013-06-07	1	15	2	3	2	2013-03-07	2013-03-07		3	3	3	T2			0	0	0	rheumatoid arthritis	1	60	0	0	0	0	0	0	0	0	0	0	0	0	0		2013-06-07	1	0	0	1	0	0	0
BLP	60	2013-07-15	35		1		2013-07-15	3	10	2	0	1	15/01/2012	16/01/2012		3	2.2	3	none			0	0	0	0	0	0	1	0	0	0	1	300	0	0	0	0	0	0	0		15/07/2013	0	0	0	0	0	0	0
BLP	61	2013-07-15	32		1		2013-07-15	3	14	3	3	2	2011-02-03	2011-02-03	2012-05-03	3	4.9	4.9	T2			0	0	0	0	1	40	1	1	300	0	1	300	0	0	0	0	0	0	0		15/07/2013	1	0	0	0	1	0	0
BLP	62	2013-07-18	31	18/10/1982	1		18/07/2013	3	7	2	3	1	2011-04-05	2011-04-05	2012-06-05	3	3	3	T2			0	0	0	0	1	60	1	0	0	0	0	0	0	0	0	0	1	100	1		18/07/2013	1	0	0	1	1	0	0
ETH	1	2013-01-30	24	0	2	0	2013-01-30	2	7	3	1	1	2011-09-13	2011-09-17	2012-09-24	3	4.3	5	T2	0.67	1	0	None	None	None	1	60	1	1	100	0	0	None	0	0	None	0	0	None	o		None	1	1	0	1	0	1	0
ETH	2	2013-02-06	39	0	1	0	2013-02-06	3	14	3	0	2	2012-09-05	2012-09-05	None	3	3	4	T2	2	2	0	None	None	None	1	40,30	1	0	None	0	0	None	0	0	None	0	0	None	0		None	0	1	0	1	1	0	0
ETH	3	2013-02-06	20	0	1	0	2013-02-06	3	20	2	0	3	2012-03-05	2012-03-05	2013-02-04	2	None	None	T2	1.7	2	0	None	None	None	1	40	1	0	None	0	0	None	0	0	None	0	0	None	0		None	1	1	0	1	0	1	0
ETH	4	2013-02-07	18	0	2	0	2013-02-07	1	14	3	0	2	2013-02-07	2013-02-07	None	2	0	0	T2	0	0	0	None	None	None	0	40	0	0	0	0	0	None	0	0	None	0	0	None	0		None	1	1	0	1	0	1	0
ETH	5	2013-02-08	30	0	2	0	2012-03-27	3	30	2	1	4	2012-03-28	2012-03-27	None	2	5	5	None	4.7	5	0	None	None	None	1	40	1	1	100	1	0	None	0	0	None	0	0	None	0		None	0	1	0	0	0	0	0
ETH	6	2013-02-12	24	0	1	0	2013-02-12	1	3	2	0		2012-08-01	2012-08-02	None	3	3	4	T1,Neurits	3.3	4	0	None	None	None	0	30	0	0	0	0	0	None	0	0	None	0	0	None	0		None	0	1	0	0	1	1	0
ETH	7	2013-02-13	22	0	2	0	2013-02-13	3	60	3	0	8	2011-11-13	2012-11-13	None	3	2	2	T1,Neurits	0	0	0	None	None	None	1	60	1	0	100	0	0	None	0	0	None	0	0	None	0		None	0	1	0	1	0	1	0
ETH	8	2013-02-13	53	0	1	0	2013-02-13	3	90	3	0	13	2011-11-28	2011-11-28	None	3	3	4	T1,Neurits	3	4	0	None	None	None	1	40	1	1	100	1	0	None	0	0	None	0	0	None	0		None	0	1	0	1	0	0	0
ETH	10	2013-02-14	53	0	1	0	2013-02-14	2	21	3	0	3	2012-03-07	2012-03-07	2013-02-05	3	3	3	T2	5	5	0	None	None	None	1	60	1	1	100	1	0	None	0	0	None	0	0	None	0		None	1	0	1	1	0	0	0
ETH	11	2013-02-14	20	0	1	0	2013-02-14	1	30	3	3	4	2013-01-14	2013-01-14	None	3	4	5	T2	4	5	0	None	None	None	0	40	0	0	None	0	0	None	0	0	None	0	0	None	0		None	1	1	1	0	0	0	0
ETH	12	2013-02-15	22	0	2	0	2013-02-15	1	21	3	0	3	2013-02-15	2013-02-15	None	3	5	5	T2	4.7	5	0	None	None	None	0	40	0	0	0	0	0	None	0	0	None	0	0	None	0		None	0	1	0	1	0	0	0
ETH	13	2013-02-15	36	0	2	0	2013-02-15	2	14	2	2	2	2010-03-16	2010-03-16	2011-03-16	2	5	6	None	1.3	2	0	None	None	None	1	40	0	0	100	0	0	None	0	0	None	0	0	None	0		None	1	1	0	0	0	0	0
ETH	14	2013-02-14	24	0	2	0	2013-02-14	3	180	2	0	26	2011-03-15	2013-02-14	2012-07-24	3	4	4	T2	3	3	0	None	None	None	1	40	1	1	None	1	0	None	0	0	None	0	0	None	0		None	1	0	0	1	1	1	0
ETH	15	2013-02-18	22	0	1	0	2013-02-18	1	3	2	0	3days	2011-09-16	2011-09-16	2012-09-16	2	1.3	2	None	2	4	0	None	None	None	0	40	0	0	None	0	0	None	0	0	None	0	0	None	0		None	1	1	0	1	1	1	0
ETH	16	2013-02-19	30	0	1	0	2013-02-19	2	5	3	1	1	2011-04-04	2011-04-04	2012-04-04	3	4.7	5	None	4.3	5	0	None	TB	None	1	60	1	0	100	0	0	None	0	0	None	0	0	None	0		None	1	1	0	1	1	1	0
ETH	17	2013-02-19	21	0	1	0	2013-02-19	3	10	3	1	2	2010-01-01	2010-01-01	2011-01-01	3	None	None	0	1.7	2	0	None	None	None	1	60	1	0	100	0	0	None	0	0	None	0	0	None	0		None	1	1	0	0	1	0	0
ETH	18	2013-02-20	23	0	2	0	2013-12-20	3	14	2	0	2	2008-09-12	2008-09-22	2009-09-22	3	1	2	None	0	0	0	None	None	None	1	40	1	1	None	1	0	None	0	0	None	0	0	None	0		None	1	1	0	1	1	0	0
ETH	19	2013-02-21	40	0	2	0	14/6/2005E.C	3	14	3	3	2	2010-06-10	2010-06-10	2011-06-10	3	5	5	None	None	None	0	None	None	STRESS	1	45	1	1	None	1	0	None	0	0	None	0	0	None	0		None	1	1	1	1	0	0	1
ETH	20	2013-02-21	26	0	1	0	2013-02-21	3	7	3	0	1	2010-07-27	2010-10-27	2012-11-09	3	3	3	None	5	5	1	2013-02-12	None	None	1	40	1	1	100	1	0	None	0	0	None	0	0	None	0		None	1	1	0	1	0	0	0
ETH	21	2013-02-21	31	0	1	0	2013-02-21	2	7	3	3	1	2009-06-24	2009-06-24	2010-05-27	3	0	0	None	0	0	0	None	None	None	1	40	1	1	100	1	0	None	0	0	None	0	0	None	0		None	1	1	1	1	0	0	1
ETH	22	2013-02-26	40	0	2	0	2013-02-26	1	60	1	0	8	2013-02-26	2013-02-26	None	3	5	5	None	5	5	0	None	None	None	0	40	0	0	None	0	0	None	0	0	None	0	0	None	0		None	0	1	0	0	0	0	0
ETH	23	2013-02-28	55	0	1	0	2013-02-28	1	30	2	0	4	2013-02-26	2013-02-26	None	3	5	5	T2	5	5	0	None	None	None	0	40	0	0	None	0	0	None	0	0	None	0	0	None	0		None	1	1	0	1	0	0	0
ETH	24	2013-03-05	23	0	1	0	2013-03-05	3	60	3	0	8	2011-09-14	2011-09-14	2012-09-14	3	6	6	None	3	3	1	2012-05-15	None	None	1	60,50	1	1	None	1	0	None	0	0	None	0	0	None	0		None	1	1	0	1	0	0	0
ETH	25	2013-03-05	24	0	1	0	2013-03-05	1	120	2	0	17	2013-03-05	2013-03-05	None	3	4	5	T2	4	5	0	None	None	None	0	40	0	0	None	0	0	None	0	0	None	0	0	None	0		None	0	1	0	1	0	0	0
ETH	26	2013-03-14	20	0	1	0	2013-03-14	3	14	3	2	2	2011-02-28	29/02/2011	2012-02-06	3	3.7	4	T2	3.7	4	0	None	None	None	1	60	1	1	100	1	0	None	0	0	None	0	0	None	0		None	1	1	1	1	1	1	1
ETH	27	2013-03-15	40	0	2	1	2013-03-15	1	0	2	0	0	2013-03-15	2013-03-15	None	3	5.4	6	T2	5	6	0	None	None	None	0	40	0	0	None	0	0	None	0	0	None	0	0	None	0		None	1	1	0	0	0	0	0
ETH	28	2013-03-15	21	0	1	0	2013-03-15	1	90	2	0	17	2013-03-14	2013-03-15	None	3	6	6	T2	5.7	6	0	None	None	None	0	40,35	0	0	None	0	0	None	0	0	None	0	0	None	0		None	0	1	0	0	0	0	0
ETH	29	2013-03-19	22	0	2	0	2013-03-19	1	7	3	0	1	2012-12-11	2012-12-11	2013-12-11	3	3	2.7	T2	5	6	0	None	None	None	0	40	0	0	None	0	0	None	0	0	None	0	0	None	0		None	1	1	0	1	0	1	0
ETH	30	2013-03-19	16	0	1	0	2013-03-19	1	10	1	0	2	2012-03-06	2012-03-06	2013-03-06	3	3	4	None	None	None	0	None	None	None	0	None	0	0	None	0	0	None	0	0	None	0	1	None	1		None	0	1	0	1	0	0	0
ETH	31	2013-03-21	40	0	1	0	2013-03-25	2	2	3	1	2days	2010-07-07	2010-07-07	2011-07-07	3	5	5	T2	None	None	1	2013-03-21	Diabetes	None	1	20	1	0	100	0	0	None	0	0	None	0	0	None	0		None	0	1	0	0	0	0	0
ETH	32	2013-03-26	34	0	1	0	2013-03-26	2	4	3	1	4DAYS	2011-03-19	2011-03-19	2012-03-19	3	3	4	None	2.5	3	0	None	None	None	1	60	1	1	100	1	0	None	0	0	None	0	0	None	0		None	1	1	0	1	0	0	0
ETH	33	2013-04-19	18	0	2	0	2012-04-19	1	8	3	0	1	2009-11-05	2009-11-06	2010-12-06	3	3	3	NONE	4	5	0	None	None	None	0	60	0	0	None	0	0	None	0	0	None	0	0	None	0		None	1	1	0	0	0	1	1
ETH	34	2013-04-30	25	0	1	0	2013-04-30	2	28	3	1	4	2011-02-01	2011-02-01	2013-04-01	3	None	None	None	3.3	4	0	None	None	None	1	60	1	0	None	0	0	None	0	0	None	0	0	None	0		None	1	1	0	1	0	0	0
ETH	36	2013-05-13	26	0	2	0	2013-05-13	2	5	3	1	1	2011-01-26	2011-01-26	2012-01-29	3	3.3	4	None	3	4	0	None	HIV	ON ART	1	60	1	0	None	0	0	None	0	0	None	0	0	None	0		None	1	1	0	1	0	1	0
ETH	37	2013-05-15	24	0	2	0	2013-05-15	1	7	1	0	1	2012-12-28	2012-12-28	2013-12-28	1	3	4	None	2	3	0	None	None	None	0	40	0	0	None	0	0	None	0	0	None	0	0	None	0		None	0	1	0	1	0	0	0
ETH	38	2013-05-30	19	0	1	0	2013-05-30	1	30	3	0	4	2013-05-27	2013-05-27	None	3	2.7	4	T2,Neuritis	2.7	4	1	20/05/20132	None	None	0	40	0	0	None	0	0	None	0	0	None	0	0	None	0		None	1	1	0	1	0	0	0
ETH	39	2013-05-31	33	0	1	0	2013-05-31	3	21	2	0	3	2012-06-20	2012-06-21	2013-05-24	1	1	1	0	0	0	0	None	None	None	1	40	1	0	None	0	0	None	0	0	None	0	0	None	0		None	1	1	0	0	0	0	0
ETH	40	2013-06-11	24	0	1	0	2013-06-11	3	3	2	0	3days	2010-08-14	2010-08-14	2011-09-14	2	1.3	2	T2	0.7	1	0	None	None	None	1	None	1	0	None	0	0	None	0	0	None	0	0	None	0		None	1	1	0	1	0	0	0
ETH	41	2013-06-12	30	0	2	0	2013-06-12	3	90	3	0	13	2012-05-02	2012-05-02	2013-05-02	3	6	6	T2,Neuritis	5.7	6	0	None	None	None	1	40	1	1	100	1	0	None	0	0	None	0	0	None	0		None	1	1	0	1	1	1	0
ETH	42	2013-06-12	35	0	2	0	2012-06-12	1	50		1	7	2012-12-11	2012-02-11	None	3	4	5	T2	4	5	0	neuritis	None	None	0	None	0	0	None	0	0	None	0	0	None	0	0	None	0		None	1	1	0	1	1	1	1
ETH	43	2013-06-14	17	0	2	0	2013-06-14	3	14	3	1	2	2012-05-28	2012-05-28	2013-05-28	3	2.5	3	None	2	3	0	None	None	None	1	60	1	1	100	1	0	None	0	0	None	0	0	None	0		None	1	1	0	1	1	1	0
ETH	44	2013-06-20	25	0	1	0	2013-06-20	3	90	3	0	13	2011-08-14	2011-08-14	2012-08-14	3	2	2	None	0	0	0	None	None	None	1	None	1	1	None	1	0	None	0	0	None	0	0	None	0		None	1	1	0	1	1	1	0
ETH	45	2013-06-26	21	0	2	0	2013-06-26	1	60	2	0	8	2013-06-09	2013-06-26	None	3	4	4	T2	3.9	4	1	None	None	None	0	40	0	0	None	0	0	None	0	0	None	0	0	None	0		None	0	1	0	0	0	0	0
ETH	46	2013-07-03	42	0	1	0	2013-07-03	1	14	2	0	2	monotheray	Monotherapy	None	1	5.7	6	T2	5.7	6	0	None	None	None	0	40	0	0	None	0	0	None	0	0	None	0	0	None	0		None	0	1	0	0	0	0	0
ETH	47	2013-07-05	23	0	2	0	2013-07-05	2	3	3	1	3days	2011-06-20	2011-06-20	2012-06-21	3	2	3	T2	3	6	0	None	None	None	1	60	1	1	100	1	0	None	0	0	None	0	0	None	0		None	1	1	0	0	0	0	0
ETH	48	2013-07-08	30	0	2	0	2013-07-08	2	14	3	1	2	2010-08-12	2010-10-16	2011-09-15	3	4	5	T2	3	4	0	None	HIV	PREGNANT(6 MONTH)	1	40	1	0	None	0	0	None	0	0	None	0	0	None	0		None	1	1	0	1	0	0	0
ETH	49	2013-07-17	12	0	1	0	2013-07-17	1	20	3	0	3	2012-04-03	2012-04-03	2013-04-03	3	4	4	0	4.5	5	0	None	None	None	0	30	0	0	None	0	0	None	0	0	None	0	0	None	0		None	1	1	0	1	1	1	0
ETH	50	2013-07-24	12	0	2	0	2013-07-24	1	7	2	0	1	2012-07-19	2012-07-19	2013-07-19	3	5.3	6	0	5.3	6	0	None	None	None	0	30	0	0	50	0	0	None	0	0	None	0	0	None	0		None	1	1	0	0	0	0	0
ETH	51	2013-07-18	37	0	2	0	2013-07-18	3	14	?	0	2	2012-02-11	2012-02-11	2013-02-11	3	3	4	T2,Neuritis	3	4	1	2013-07-04	None	None	1		1	0	None	0	0	None	0	0	None	0	0	None	0		None	1	1	0	1	0	0	0
ETH	52	2013-07-24	30	0	1	0	2013-07-24	1	90	3	0	13	2013-07-24	2013-07-24	None	3	5.3	6	T2,Neuritis	5.3	6	0	None	None	None	0	40	0	0	None	0	0	None	0	0	None	0	0	None	0		None	0	1	0	0	1	1	0
ETH	53	2013-07-30	32	0	2	0	2013-07-30	3	10	3	0	2	2013-01-13	2013-01-13	None	2	0	0	T2	0	0	0	None	None	None	1	20	1	0	None	0	0	None	0	0	None	0	0	None	0		None	1	0	1	0	1	1	0
RIO	1	2012-08-07	27	1985-09-04	1	0	2012-08-07	2	8	3	2	2	2003-12-15	2004-01-28	2005-02-14	3	4.16	5	T2	0	0	0		0		0		0	0		0	0		1	0		0	0		0		2012-08-07	1	0		0	0	0	1
RIO	2	2012-12-27	22	1990-07-15	2	0	2012-12-27	1	7	1		1	2012-07-02	2012-07-02	2013-08-07	3	4.5	5	0	4.5	5	0		0	pregnant	0		0	0		0	0		0	0		0	0		0			0	1		1	0	0	0
RIO	3	2013-01-16	24	1988-09-25	2	0	2013-01-16	3	10	1		3	2010-01-18	2010-01-18	2011-01-13	3	5.25	6	0	2.5	4	0				1	10	1	0		0	0		0	1	1200	1	0		0		2011-09-13	1	1		1	0	0	0
RIO	4	2013-01-02	44	1987-12-27	1	0	2013-01-02	3	10	2		3	2008-12-11	2008-12-11	2010-01-05	3	4.25	5	Neuritis	1.75	2	1	2011-06-28			0		1	0		0	1	100	1	0		0	0		0		2010-01-05	0	1		1	1	0	0
RIO	5	2012-07-31	31	1981-02-17	2	0	2012-07-31	3	25	1		3	2005-11-23	2005-11-23	2006-10-16	3	4.16	6	0	2.25	3	1	2011-05-19			1	5	1	0		0	0		0	0		1	0		0		2006-07-13	0	0		0	0	0	0
RIO	6	2012-07-19	24	1988-04-12	1	0	2012-07-19	3	7	2		3	2011-03-10	2011-03-14	2012-03-15	3	5	6	0	4.25	5	0				0		0	0		0	1	100	1	0		0	0		0		2011-11-01	1	1		0	0	0	0
RIO	7	2012-07-23	63	1949-05-23	1	0	2012-07-23	3	5	3		3	2010-10-28	2010-10-28	2011-10-18	3	4.5	5	0	4.5	5	0			arterial hypert	0		0	0		0	0		1	0		0	0		0		2010-11-18	1	1		0	0	1	0
RIO	8	2012-11-29	30	1982-09-05	1	0	2012-11-29	3	4	2		3	2007-07-19	2007-07-19	2008-07-29	3	3.75	4	0	4.5	5	1	2007-08-23			1	15	1	0		0	1	100	1	0		1	0		0		2007-12-26	1	1		1	0	0	0
RIO	9	2012-08-20	19	1993-02-10	1	0	2012-08-20	2	7	2	1	2	2011-02-14	2011-02-14	2012-01-11	3	4.75	6	0	3.75	5	0				0		0	0		0	0		1	0		0	0		0			0	1		0	1	1	1
RIO	10	2013-01-17	37	1975-05-26	1	0	2013-01-17	2	20	1	1	2	2009-10-01	2009-10-01	2010-10-18	3	4.5	5	0			0			rheumatic fever	0		0	0		0	0		1	0		0	0		0			0	1		0	0	0	1
RIO	11	2012-10-18	61	1951-09-02	1	0	2012-10-18	1	35	2		1	2012-04-24	2012-04-24	2013-04-08	3	6	6	0	6	6	0				0		0	0		0	0		0	0		0	0		0			0	1		0	0	0	0
RIO	12	2012-10-04	36	1976-08-20	1	0	2012-10-04	2	15	3	1	2	2009-04-14	2009-04-27	2010-06-10	3	4	4	0	4.5	5	0				0		0	0		0	0		1	0		0	0		0			1	1		1	0	0	0
RIO	13	2012-12-12	57	1955-06-08	2	1	2012-12-12	3	7	3		3	2010-10-25	2010-10-25	2011-10-20	2	4	4	Neuritis	3.75	4	1	2010-10-25					0	0		0	1	50	1	0		0	0		0		2011-03-21	1	1		1	0	1	0
RIO	14	2012-08-16	47	1965-05-10	2	0	2012-08-16	3	15	3		3	2010-04-12	2010-04-12	2011-04-18	3	5.25	6	0	4.25	5	1	2010-05-13			1	10	1	0		0	0		0	1	400	1	0		0		2012-01-09	1	1		1	0	0	0
RIO	15	2012-09-18	43	1969-09-22	1	0	2012-09-18	2	5	1	1	2	2006-02-18	2006-02-18	2008-01-03	3	2.75	3	0	3	3	1	2007-12-05			0		1	0		0	0		1	0		0	0		0			0	1		0	0	0	0
RIO	17	2012-12-06	36	1976-02-23	1	0	2012-12-06	2	3	2		2	2009-08-10	2009-09-14	2010-09-16	3	5.75	6	0	4.75	5	0				0		0	0		0	0		1	0		0	0		0			1	0		1	0	0	0
RIO	18	2012-08-02	58	1954-08-15	1	0	2012-08-02	3	25	3	1	3	2010-07-07	2010-07-04	2011-07-12	3	4.5	5	T2	2.75	4	1	2010-10-15		arterial hypert	0		1	0		0	1	50	1	0		0	0		0		2012-12-06	1	1		0	0	0	0
RIO	19	2012-08-09	58	1954-12-16	1	0	2012-08-09	2	4	1		2	2008-06-17	2008-07-15	2009-07-28	3	5	5	0	3.5	4	0				0		0	0		0	0		1	0		0	0		0			0	1		0	0	0	0
RIO	20	2012-10-11	56	1955-11-01	1	0	2012-10-11	1	30	2		1	2012-04-17	2012-04-17	2013-03-25	3	5	5	0	5	5	1	2012-09-28		arterial hypert	0		0	0		0	0		0	0		0	0		0			0	1		0	0	0	0
RIO	21	2012-09-24	58	1954-11-22	1	0	2012-09-24	3		3		3	2010-06-29	2010-06-29	2011-06-28	3	5	5	0	4.25	5	0				0		0	0		0	1	50	1	0		0	0		0		2010-10-25	1	1		1	0	1	1
RIO	22	2012-12-13	54	1958-01-07	1	0	2012-12-13	3	7	1		3	2009-06-30	2009-07-28	2010-08-12	3	5.25	6	T2	3.75	5	0			arterial hypert	0		0	0		0	1	50	1	0		0	0		0		2010-09-02	0	0		0	0	0	0
RIO	23	2012-06-11	37	1975-11-02	1	0	2012-06-11	1	15	3		1	2012-06-11	2012-06-11	2013-06-10	3	5	5	T2	5	5	0			bronchite	0		0	0		0	0		0	0		0	0		0			1	1		1	0	0	1
RIO	24	2012-08-02	36	1976-04-23	1	0	2012-08-02	3	3	3		3	2009-12-15	2009-12-15	2011-01-18	2	3.5	3.5	T2	2.75	4	1	2010-01-12			1	5	1	0		0	1	100	1	0		0	0		0		2012-06-11	1	1		0	0	0	0
RIO	25	2012-09-04	38	1974-02-03	1	0	2012-09-04	3	7	3		3	2005-12-08	2005-12-08	2006-11-16	3	4.66	5	T2			0				0		0	0		0	1	50	1	0		0	0		0		2011-04-28	1	1		1	0	1	1
RIO	26	2012-06-12	30	1982-01-21	1	0	2012-06-12	1	7	3		1	2012-06-12	2012-06-12	2013-04-16	3	5	5	T2	5	5	0				0		0	0		0	0		0	0		0	0		0			0	1		1	0	0	0
RIO	27	2012-07-02	33	1979-04-03	1	0	2012-07-02	2	5	1	1	2	2010-02-22	2010-02-22	2011-03-01	3	5	5	0	4.25	5	1	2002-02-23			0		1	0		0	0		1	0		0	0		0			1	1		0	1	0	1
RIO	28	2012-11-01	29	1983-06-20	1	0	2012-11-01	1	30	1		1	2012-09-06	2012-10-04		3	4.75	5	0	4.75	5	0				0		0	0		0	0		0	0		0	0		0			0	1		1	0	1	1
RIO	29	2012-08-29	35	1977-01-08	2	0	2012-08-29	3	15	3		3	2012-01-16	2012-01-16	2013-02-07	3	5	5	T2	5	5	0				1	20	1	0		0	0		0	1	800	1	0		0			1	1		1	0	0	0
RIO	30	2012-06-06	73	1939-03-26	2	1	2012-06-06	3	4	3		3	2008-10-21	2008-11-03	2010-01-25	2	3.57	4	0	3.5	4	0				1	20	1	0		0	0		1	0		0	0		0		2012-01-16	0	1		1	0	0	0
RIO	31	2013-01-15	29	1984-02-05	2	0	2013-01-15	3	15	2		3	2006-11-30	2006-11-30	2007-11-08	2	4.5	5	0	0	0	0				1	20	1	0		0	0		1	0		1	0		0		2008-12-02	0	1		1	0	0	0
RIO	32	2013-02-18	73	1939-11-07	1	0	2013-02-18	2	4	3		2	2009-10-15	2009-10-15	2011-02-02	3	5.5	6	0	5	5	0			arterial hypert	0		0	0		0	0		1	0		0	0		0			0	1		1	1	1	0
RIO	33	2012-08-23	39	1973-03-04	1	0	2012-08-23	1	15	3		1	2012-05-22	2012-05-26	2013-05-06	3	5.5	6	0	5.5	6	0				0		0	0		0	0		0	0		0	0		0			0	1		1	0	0	0
RIO	34	2012-07-30	34	1978-08-27	1	0	2012-07-30	3	5	1		3	2006-09-19	2006-09-19	2007-09-22	3	4.5	5	0	2.75	4	0				0		0	0		0	1	100	1	0		0	0		0		2007-01-18	0	1		1	0	1	0
RIO	35	2013-04-25	32	1981-03-04	1	0	2013-04-25	1		3		1	2011-07-25	2011-09-06	2012-11-21	3	5.5	6	0	5	5	0				0		0	0		0	0		0	0		0	0		0			1	0		1	0	0	0
RIO	36	2013-04-02	54	1959-03-08	1	0	2013-04-02	2	14	2	1	2	2010-02-01	2010-02-01	2011-01-18	3	5.5	6	0	3	4	0			arterial hypert	0		0	0		0	0		1	0		0	0		0			0	1		0	0	1	0
RIO	37	2013-04-10	55	1958-03-19	1	0	2013-04-10	2	14	2	1	2	2009-08-03	2009-08-03	2010-07-15	3	4.25	5	T2	2	3	0			arterial hypert	0		0	0		0	0		1	0		0	0		0			0	1		1	0	0	0
RIO	38	2013-02-07	48	1965-08-07	2	0	2013-02-07	3	6	2		3	2012-04-09	2012-04-09	2013-02-22	3	1.25	2	T2	2.5	4	0				0		0	0		0	1	100	1	0		0	0		0		2012-04-10	0	1		1	1	0	0
RIO	39	2013-05-06	55	1958-12-21	1	0	2013-05-06	1	2	3		1	2011-12-19	2011-12-19	2012-11-27	2	3	5	0	0.75	2	1	2012-10-01		hepatitis, arterial hypert	1	20	1	0		0	0		0	0		0	0		0			1	1		0	0	1	1
RIO	40	2013-03-19	45	1968-09-07	1	0	2013-03-19	1	4	3		1	2011-01-24	2013-02-22	2013-03-14	2	4	4	0	1.25	2	0				0		0	0		0	0		0	0		0	0		0			1	1		0	1	1	1
RIO	41	2013-03-12	40	1972-09-15	2	0	2013-03-12	2	7	3		2	2006-06-22	2006-06-22	2007-06-20	3	3.75	4	T2	0	0	0				0		1	0		0	0		1	0		1	0		0			0	1		1	1	1	1
RIO	42	2013-02-18	41	1971-05-30	1	0	2013-02-18	1	4	3		1	2013-02-18	2013-03-19		3	4	5	T2	4	5	0				0		0	0		0	0		0	0		0	0		0			1	1		1	1	0	1
RIO	43	2013-03-04	32	1981-07-28	1	0	2013-03-04	1	7	3		1	2010-08-03	2010-08-03	2012-07-20	2	4	5	0	1.25	2	0				0		0	0		0	0		0	0		0	0		0			1	1		0	0	0	0
RIO	44	2013-05-22	65	1947-06-24	1	0	2013-05-22	1	7	3		1	2011-03-14	2011-03-14	2012-03-14	3	4.25	5	0	3.75	5	0			arterial hypert	0		0	0		0	0		0	0		0	0		0			1	1		0	0	0	0
RIO	45	2013-06-10	23	1990-01-26	1	0	2013-06-10	1	7	2		1	2011-06-21	2011-06-21	2012-04-19	3	5.25	5.25	0	4.75	5	0				0		0	0		0	0		0	0		0	0		0			1	1		0	0	0	0
RIO	46	2013-05-27	33	1980-01-17	1	0	2013-05-27	1	7	2		1	2013-03-07	2012-03-23	2013-03-11	3	5	5	0	4.75	5	0				0		0	0		0	0		0	0		0	0		0			1	1		1	0	0	1
RIO	47	2013-06-18	23	1989-10-31	1	0	2013-06-18	1	21	2		1	2013-06-18	2013-06-20		3	4	4	T2	4	4	0				0		0	0		0	0		0	0		0	0		0			0	1		0	0	0	0
RIO	48	2013-07-01	21	1991-12-01	1	0	2013-07-01	1	15	3		1	2012-10-09	2012-10-09		3	4.57	4.57	0			0				0		0	0		0	0		0	0		0	0		0			1	1		1	0	1	1
HTD	1	2013-01-03	43	1970-01-07	2		2013-01-03	3	5	3		<1	2008-09-23	2008-10-05	2013-08-05	2	5	5	None	3.5		0			Acute depression	0		1				1											1	1	1	1	1	1
HTD	2	2012-03-07	36	1976-01-30	2	0	2012-03-07	3	1	2	4	<2	2008-10-06	2008-10-06		3	6		T1			1			Depression	0		1				1		1									1	1
HTD	3	2013-03-05	45	1968-09-10	1		2013-03-05	3	14	2	12	<2	2005-01-31	2005-01-31	2007-01-30	3	6		None							0		1						1									1	1			1
HTD	4	2013-03-31	40	1973-12-22	2	0	2013-03-31	2	7		1	1	2010-06-21	2010-06-21	2012-06-20	3	3.3	5	Neuritis			1	Continuous			1	20	1															1	1
[truncated: 156 more columns]
